# Supplementary material for: Patterns of Genetic Variability in Island Populations of the Cane Toad (Rhinella marina) from the Mouth of the Amazon
Source: PLoS One. 2016 Apr 13;11(4):e0152492. doi: 10.1371/journal.pone.0152492 (PMC4830453; doi:10.1371/journal.pone.0152492)
Supplement: S1 File — (TXT) [file pone.0152492.s002.txt]

Data in Structure format
RM1
RM10
RM11
RM12
RM2
RM5
RM6
200-12
200-5
POP
SUC16,	197201	288292	172176	119131	162162	230230	174174	143143	212216
SUC17,	185205	288292	160172	000000	162162	230230	158174	146146	212216
SUC18,	189205	284308	172180	123135	162162	000000	166170	143143	204216
SUC19,	000000	276292	164176	000000	162162	000000	158166	143146	212212
SUC20,	193201	260288	164164	123139	162162	238238	150166	146146	212216
SUC21,	201205	292292	172172	123131	162162	242242	154154	140140	204216
SUC22,	201205	000000	164180	115115	146162	238238	158190	143152	204212
SUC23,	201209	000000	180180	115135	146146	226226	162174	143146	216220
SUC24,	201205	260288	164176	000000	146162	226226	158166	140143	212220
SUC25,	201201	276288	164164	000000	162166	226226	158158	140146	216216
SUC26,	185197	284288	160164	000000	146146	238238	154154	143149	212216
SUC27,	197205	284296	164172	123139	162162	230230	162162	143146	212216
SUC28,	189209	260292	164164	000000	162162	238238	154182	140146	216216
SUC29,	189209	288292	164164	000000	162182	238238	174174	143146	216216
SUC30,	201209	292300	172176	000000	146170	226242	154174	143143	196220
SUC31,	000000	288292	160164	115135	162162	000000	154166	143146	208212
SUC32,	000000	276284	164172	000000	162162	238238	158158	146152	216216
SUC33,	205205	276292	160164	119135	162162	238238	154166	143146	212212
SUC01,	185201	256288	164164	115127	162162	238246	154166	140143	212216
SUC10,	000000	288288	164176	000000	162162	230230	158166	146146	212216
SUC11,	201201	284292	160164	115139	146162	230238	154154	143146	204216
SUC12,	197201	284292	164176	127131	146162	230238	154170	143152	208220
SUC13,	189193	260292	160180	000000	142162	230230	158170	143143	196212
SUC14,	205205	260296	164164	000000	162162	230238	158174	143146	216216
SUC02,	197209	288292	160164	115115	146162	230246	174174	146146	216216
SUC03,	193197	288296	164172	115127	142162	226234	154154	140146	216216
SUC04,	000000	284296	164172	000000	162162	230230	174178	146146	216220
SUC05,	181201	288292	172176	127139	162162	230230	154154	140140	212216
SUC06,	000000	288288	000000	000000	162162	230238	154162	143146	212216
SUC07,	000000	284288	172172	000000	162162	226230	174174	143146	216216
SUC08,	000000	260276	172176	000000	146146	230238	158158	143146	216216
POP
BAI01,	000000	300304	000000	000000	162162	230230	170174	143149	212216
BAI10,	197205	260288	172172	123127	162162	226242	170186	149152	212212
BAI11,	189197	260284	172172	131135	162162	242242	158186	143146	216220
BAI12,	000000	260268	176176	000000	162162	226242	154158	143146	196216
BAI13,	000000	288312	172172	000000	162162	226230	170186	143146	212212
BAI14,	197197	260260	172180	131139	162162	226226	154158	149149	212212
BAI15,	197205	268284	164172	115135	162162	226230	158186	143143	216220
BAI16,	000000	000000	152160	000000	162162	230238	170170	146146	000000
BAI2,	000000	000000	000000	000000	158162	226238	158186	143143	000000
BAI24,	197205	260296	172172	000000	162162	226226	154154	143146	216232
BAI25,	000000	264268	000000	000000	162162	238242	170174	143149	000000
BAI27,	000000	000000	000000	000000	162162	226230	158158	143146	000000
BAI28,	000000	000000	172176	000000	162162	226242	170174	146149	000000
BAI03,	000000	256284	176176	000000	162170	230238	158186	146146	212220
BAI4,	000000	000000	000000	000000	162162	230238	150150	146146	212220
BAI05,	181205	288312	172172	131131	162162	226230	158186	143146	212212
BAI06,	000000	292296	160172	000000	162162	230242	166166	146146	220224
BAI07,	185209	284296	172172	000000	162162	226242	154186	146149	212216
BAI08,	000000	284304	172176	000000	162162	238242	170186	143143	184224
BAI09,	197197	260292	172172	000000	162162	230242	186186	146146	220220
POP
SOU02,	185209	288300	172176	000000	162162	230234	170178	143143	196212
SOU04,	185209	292300	168176	123127	162162	230230	158178	146149	204204
SOU05,	181189	280304	176180	127139	146146	230234	158158	146146	212216
SOU06,	000000	280296	176176	000000	162174	230234	170170	140146	196196
SOU07,	193205	288368	168176	119139	210210	000000	154154	134134	208220
SOU10,	000000	284288	176180	000000	000000	000000	154158	143149	212212
SOU11,	185209	272300	176180	131131	174210	234234	166166	134140	204204
SOU12,	189193	288300	160176	139143	174182	230234	150158	134143	208212
SOU13,	201209	292300	172172	139139	162218	230234	158158	140152	200212
SOU14,	213225	296296	160168	119123	186214	230234	166178	134146	212212
SOU15,	181193	288292	160168	000000	210214	230230	158170	140140	228228
SOU16,	185209	288300	172176	135139	210214	000000	154170	140143	204208
SOU17,	197213	000000	160180	119135	210210	234238	170178	140143	204212
SOU18,	201209	288292	172172	000000	000000	000000	154166	140152	204216
SOU19,	209209	276280	160176	115127	162174	234238	158178	140140	224224
SOU20,	181201	296300	168180	127127	210218	238238	158170	140143	200220
SOU21,	189197	288292	172176	115139	162162	000000	150166	143149	208212
SOU25,	197201	292296	172176	123131	174218	226234	158170	140146	208208
SOU26,	209213	280284	160176	131143	162214	234242	158170	134143	208212
SOU27,	181201	276292	172176	131135	162206	234234	158178	134140	208220
SOU28,	181201	292300	172176	123151	206206	234234	150170	140140	216224
SOU30,	000000	280296	172172	000000	214214	000000	154158	143146	216216
SOU31,	181209	292292	172176	135147	174174	234234	158158	140143	204220
SOU32,	185213	284292	160176	000000	170174	000000	170170	143146	196204
SOU33,	000000	000000	172176	000000	146210	000000	170170	143152	204204
SOU34,	201201	284288	172180	135135	162162	230234	158158	134143	212220
SOU35,	197213	276292	176176	123139	154162	234242	154158	140143	196212
SOU36,	189197	288292	172176	139139	162206	230234	150166	143143	208212
SOU37,	209213	280296	152152	147151	162174	230234	158170	134143	208220
SOU40,	000000	296296	172176	000000	162162	000000	154158	134143	208208
SOUO1,	189197	284288	164164	000000	162174	238238	158166	143146	212216
SOU38,	197197	284300	172176	143143	174206	234234	154170	134146	220220
SOU39,	189197	296316	176176	115143	206210	234234	154158	134134	212216
SOU41,	193197	276284	152164	127135	206210	230234	170178	134143	208220
SOU42,	201205	276288	176176	147155	214218	234242	170174	134143	208220
SOU43,	201209	280292	172176	135151	162202	234234	150178	143143	204208
SOU44,	193201	272280	172176	127139	162162	234234	150170	134143	200208
SOU45,	201205	272304	176184	131131	162218	234234	150158	143146	212212
SOU46,	177209	280312	152156	139155	210214	234234	166174	140140	208220
SOU47,	181193	292292	164172	000000	158206	234238	154174	146146	212212
SOU48,	201225	296296	164176	127131	162162	234234	150170	143143	000000
SOU49,	201225	276300	172176	127143	210222	234234	170178	140143	200216
SOU50,	197221	292296	172172	135143	174210	234234	154174	143143	208208
SOU51,	181201	260284	160160	131131	210210	230230	158170	143143	196196
SOU52,	201201	292304	172176	115135	174174	230230	158166	140143	200220
POP
AL001,	181185	288292	168168	115135	186210	000000	154154	149149	200216
AL002,	193197	280292	168172	115119	162198	234234	154170	140149	212212
AL003,	197205	284292	168168	131147	162198	000000	154154	149149	212212
AL004,	181197	292300	168172	000000	186210	230234	154154	140143	204204
AL005,	181193	284292	168168	123143	162162	230246	174174	143149	208208
AL006,	197201	372372	172176	115135	162198	234238	154154	140143	200200
AL007,	193205	280292	176176	000000	162198	000000	154174	149149	200220
AL008,	189197	284296	168176	000000	162206	226234	154158	140149	196212
AL009,	193197	280292	172176	000000	162186	234234	154154	149149	216216
AL010,	201205	284292	172176	000000	174186	000000	154174	143149	208208
AL011,	181189	372372	168168	000000	162206	000000	158174	149149	196212
AL012,	000000	292372	000000	000000	186186	000000	154174	149149	216216
AL013,	189197	272284	168172	000000	186214	234234	154154	140143	200200
AL014,	181205	296372	172176	127135	198198	000000	154154	149149	196204
AL015,	197197	280284	168172	131135	162198	234234	154178	149149	208220
AL016,	201201	284292	168176	135147	186206	000000	154154	143149	000000
AL018,	201201	268300	176176	135143	186206	000000	154154	143149	216216
AL019,	181193	292292	168176	135151	186214	230230	150154	143149	196196
AL020,	189193	292300	168172	135147	190206	234234	154154	143149	216216
AL021,	189197	284372	172176	115151	162202	226226	154154	140149	208208
AL022,	193201	284292	172176	135143	186190	234234	154154	143143	000000
AL023,	181185	284372	168172	147147	162166	000000	154170	149149	200220
AL024,	181201	284292	160168	111135	174198	234234	154154	143149	208212
AL025,	193201	272284	176176	119143	186190	230234	154154	143143	000000
AL026,	189193	292300	168172	119143	186186	230230	154174	149149	216216
AL027,	201205	292372	172172	115151	174186	000000	154174	140143	208208
AL028,	197201	292372	160172	000000	202202	230234	154170	140143	196196
AL029,	197201	284292	160176	135155	206214	234234	154154	149149	196208
AL030,	197197	284292	168168	000000	162186	234234	154178	149149	208220
POP
AJ001,	185185	280296	160176	123139	182186	230230	154170	134140	204212
AJ010,	185185	296296	160172	139151	182198	230230	170170	140143	196200
AJ011,	201225	296296	164176	127131	182206	226226	154170	140140	196212
AJ013,	201225	276300	172176	127143	186186	230230	154154	134140	196212
AJ014,	197221	292296	172172	135143	174186	234238	154154	134140	204212
AJ015,	181201	260284	160160	131131	182190	230230	154154	134140	212212
AJ016,	201201	292304	172176	115135	182198	230230	170170	140143	196200
AJ017,	197217	292292	172184	143143	198206	230230	154154	134140	196196
AJ003,	185193	272296	168172	131151	186198	234234	150170	140140	204212
AJ005,	185185	272284	160176	131139	186186	230230	154154	134143	200208
AJ006,	185193	272280	160176	147151	186206	226226	154154	134143	200212
AJ007,	185193	272280	172176	123139	186198	234234	154154	134140	196200
AJ008,	185185	284296	176176	127131	186206	226238	154154	140143	200204
AJ009,	185201	272296	160176	123127	162182	230230	162170	140140	212212
BRAG1,	193205	268296	160172	115135	174202	234238	154154	143149	204208
BRA10,	197201	268296	160172	127131	210210	234238	154154	140149	200208
BRAG2,	181181	268288	164168	139139	210210	226230	174174	140140	212216
BRAG3,	177193	268276	168172	139139	198198	226230	154174	140143	200204
BRAG4,	193201	268284	160168	143147	198202	226230	158174	140143	196204
BRAG5,	185193	280296	160168	115115	162182	226230	154154	140149	208208
BRAG6,	181197	276300	160176	143147	198210	000000	178178	140140	204204
BRAG9,	185193	276288	160172	115131	182210	226226	162178	140140	196208
POP
V0001,	193193	292296	160168	115131	146146	230238	154154	140140	212216
V0010,	193193	292292	160172	123127	146178	226226	166166	149149	200208
V0015,	193193	288288	160172	000000	178198	230234	158170	140140	192212
V0017,	193193	276280	168176	127155	210210	226230	170174	149149	192208
V0002,	193197	280288	168176	131143	146146	000000	154154	140140	192196
V0023,	189193	280288	164168	123127	186186	230230	154154	140149	200212
V0025,	193201	280296	160176	123143	146186	226230	154154	134149	192208
V0027,	193197	256280	176180	123135	186206	238238	154170	140140	208212
V0028,	193197	256288	160172	131131	206210	226230	154158	146146	196204
V0029,	185193	276284	168176	127155	146146	230238	170174	140140	192192
V0005,	181197	272280	160176	123131	178210	230230	150158	140140	196200
V0006,	193193	288296	160168	135155	186214	230230	150154	146149	192192
V0007,	193193	272284	160180	135139	198214	238238	170170	140149	212212
V0008,	193193	276276	164168	143155	158210	230230	154170	140149	192212
V0009,	193205	276284	172180	139155	174206	226230	170170	149149	212212
